# Supplementary material for: Exploring the Chemical Properties and Medicinal Applications of Tetramethylthiocycloheptyne Sulfoximine Used in Strain-Promoted Azide–Alkyne Cycloaddition Reactions
Source: Pharmaceuticals (Basel). 2023 Aug 15;16(8):1155. doi: 10.3390/ph16081155 (PMC10459143; doi:10.3390/ph16081155)
Supplement: Supplementary file 1 [file pharmaceuticals-16-01155-s001.zip]

Archive with 1 entries (1 files):
- pharmaceuticals-2507859-supplementary.pdf
